# Supplementary material for: Methods for Preserving Human Milk Cellular and Milk Fat Globule RNA
Source: J Mammary Gland Biol Neoplasia. 2026 Feb 24;31(1):10. doi: 10.1007/s10911-026-09601-2 (PMC13035578; doi:10.1007/s10911-026-09601-2)
Supplement: Supplementary file 1 — Supplementary Material 1. [file 10911_2026_9601_MOESM1_ESM.xlsx]

## Sheet: Sheet1
Table S1: qPCR primers
Gene name	Forward	Reverse
hPRLR	CATGGTGACCTGCATCTTTCC	GTGGGAGGAAAGTCTTGGCATC
hLALBA	CCTGGATGATGACATTACTGA	ACACTCACAACTTCTCACAA
hPTPRC	CTTCAGTGGTCCCATTGTGGTG	CCACTTTGTTCTCGGCTTCCAG
hACTB	GCCCTGAGGCACTCTTCCA	CGGATGTCCACGTCACACTTC
